# Supplementary material for: Indirect Estimation of Absorbed Infrared LED Radiant Power Using Contactless Thermal Sensing
Source: Sensors (Basel). 2026 Jun 26;26(13):4055. doi: 10.3390/s26134055 (PMC13363740; doi:10.3390/s26134055)
Supplement: Supplementary file 1 [file sensors-26-04055-s001.zip]

Archive with 1 entries (1 files):
- sensors-4377203-supplementary.pdf
